# Supplementary material for: Mesomelic dysplasias associated with the HOXD locus are caused by regulatory reallocations
Source: Nat Commun. 2021 Aug 18;12:5013. doi: 10.1038/s41467-021-25330-y (PMC8373931; doi:10.1038/s41467-021-25330-y)
Supplement: Supplementary file 6 — Source Data [file 41467_2021_25330_MOESM6_ESM.xlsx]

## Sheet: Figure1c
Animal ID	Forearm	Radius Length	Ulna Length	Sex	Sort Order	Genotype	short name
1	Right	1.044	1.249	M	1	wt	wt
2	Right	0.82	1.061	M	2	Inv/Inv	inv2
4	Right	0.993	1.198	M	1	wt	wt
5	Right	0.994	1.285	M	4	13KO/13KO	13hd
6	Right	0.923	1.228	M	4	13KO/13KO	13hd
7	Right	1.048	1.331	M	1	wt	wt
8	Right	1.023	1.262	M	3	InvKO/InvKO	inv2:13hd
9	Right	0.996	1.263	M	3	InvKO/InvKO	inv2:13hd
11	Right	0.784	0.989	F	2	Inv/Inv	inv2
12	Right	0.808	0.997	F	2	Inv/Inv	inv2
1	Left	0.999	1.319	M	1	wt	wt
2	Left	0.794	0.993	M	2	Inv/Inv	inv2
4	Left	1.04	1.3	M	1	wt	wt
5	Left	1.005	1.25	M	4	13KO/13KO	13hd
6	Left	0.99	1.24	M	4	13KO/13KO	13hd
7	Left	1.03	1.34	M	1	wt	wt
8	Left	1.01	1.26	M	3	InvKO/InvKO	inv2:13hd
9	Left	0.934	1.17	M	3	InvKO/InvKO	inv2:13hd
11	Left	0.784	0.988	F	2	Inv/Inv	inv2
12	Left	0.811	0.992	F	2	Inv/Inv	inv2
